# Supplementary material for: Synthesis and Characterization of Ag/ZnO Nanoparticles for Bacteria Disinfection in Water
Source: Nanomaterials (Basel). 2022 May 22;12(10):1764. doi: 10.3390/nano12101764 (PMC9145672; doi:10.3390/nano12101764)
Supplement: Supplementary file 1 [file nanomaterials-12-01764-s001.zip]

Archive with 1 entries (1 files):
- nanomaterials-1691698-supplementary.pdf
